# Supplementary material for: Zwitterionic Modification of Polyethyleneimine for Efficient In Vitro siRNA Delivery
Source: Int J Mol Sci. 2022 Apr 30;23(9):5014. doi: 10.3390/ijms23095014 (PMC9100541; doi:10.3390/ijms23095014)
Supplement: Supplementary file 1 [file ijms-23-05014-s001.zip]

Archive with 1 entries (1 files):
- ijms-1682678-supplementary.pdf
